# Supplementary material for: Correlation between PPARG Pro12Ala Polymorphism and Therapeutic Responses to Thiazolidinediones in Patients with Type 2 Diabetes: A Meta-Analysis
Source: Pharmaceutics. 2023 Jun 20;15(6):1778. doi: 10.3390/pharmaceutics15061778 (PMC10303709; doi:10.3390/pharmaceutics15061778)
Supplement: Supplementary file 1 [file pharmaceutics-15-01778-s001.zip]

Archive with 1 entries (1 files):
- pharmaceutics-2413149-supplementary Final.pdf
